# Supplementary material for: Malignancy and Inflammatory Bowel Disease (IBD): Incidence and Prevalence of Malignancy in Correlation to IBD Therapy and Disease Activity—A Retrospective Cohort Analysis over 5 Years
Source: Biomedicines. 2025 Jun 6;13(6):1395. doi: 10.3390/biomedicines13061395 (PMC12189862; doi:10.3390/biomedicines13061395)
Supplement: Supplementary file 1 [file biomedicines-13-01395-s001.zip]

Archive with 1 entries (1 files):
- biomedicines-3600782-supplementary.pdf
